# Supplementary material for: Genome-Wide Identification and Expression Analysis of the SUC Gene Family in Peanut (Arachis hypogaea L.) Reveals Its Role in Seed Sucrose Accumulation
Source: Curr Issues Mol Biol. 2025 Dec 25;48(1):29. doi: 10.3390/cimb48010029 (PMC12840190; doi:10.3390/cimb48010029)
Supplement: Supplementary file 1 [file cimb-48-00029-s001.zip]

Archive with 1 entries (1 files):
- cimb-4039118-supplementary.xlsx
