# Supplementary material for: Genome-Wide Identification and Expression Analysis of the SUC Gene Family in Peanut (Arachis hypogaea L.) Reveals Its Role in Seed Sucrose Accumulation
Source: Curr Issues Mol Biol. 2025 Dec 25;48(1):29. doi: 10.3390/cimb48010029 (PMC12840190; doi:10.3390/cimb48010029)
Supplement: Supplementary file 1 [file cimb-48-00029-s001.zip › cimb-4039118-supplementary.xlsx]

## Sheet: Table S1 
Table S1 Primer information for the AhSUC gene
Primer Name	5'-3'Primer Sequence	Purpose
AhActin-F	TAAGAACAATGTTGCCATACAGA	qRT-PCR primers
AhActin-R	GTTGCCTTGGATTATGAGC
AhSUC2-qF	TCTTTGCCGTTCTCGGCATT
AhSUC2-qR	TAAACCTTGTCCTGCACCCG
AhSUC3-qF	GACGGCTACAACGACGAATA
AhSUC3-qR	GTATGGTGTGAGGAGGGAGA
AhSUC4-qF	CAGAATGGGAGCACTTGGGT
AhSUC4-qR	CACCGCGTTTCCTGCATAAC
AhSUC5-qF	TAGCTTTGTTCTACGTGCCG
AhSUC5-qR	CGTAACCGCCATTAGTAGCA
AhSUC8-qF	TGCGGGAGATCAACGGAAAA
AhSUC8-qR	GTGGAGACCGCTGTAGGAAC
AhSUC9-qF	GTCAGAATGGGAGCACTTGGAT
AhSUC9-qR	CTAAGGCATATGGAACACTGTAAGTG
AhSUC11-qF	CCCATTTGCACTAGCATCCA
AhSUC11-qR	TGCTGCCACTATCATCTGTG
AhSUC13-qF	GGAGTTAAGAGGCTTTGGGG
AhSUC13-qR	CAAGAACGGAGAAGAGAGCC
AhSUC16-qF	ACGTGAGAAGTCCGGAGAAG
AhSUC16-qR	AAGTATGCGAACCACGCTGA
AhSUC2-TF	tcccccgggctgcaggaattcATGAGCTCCTCAAACAAGAGCAG	vector construction primers
AhSUC2-TR	ggtaccgggccccccctcgagCTAATGGAAACCGCCCATGG
AhSUC9-TF	tcccccgggctgcaggaattcATGCCGAATCCCGAGGCT
AhSUC9-TR	ggtaccgggccccccctcgagTCATACACGAGTTCGGGGCT
AhSUC11-TF	tcccccgggctgcaggaattcATGAGCTCCTCAAACAAGAGCAC
AhSUC11-TR	ggtaccgggccccccctcgagCTAATGGAAACCGCCCATGG

## Sheet: Table S2
Table S2 Secondary structure of peanut AhSUC protein
Name	Cotton	Secondary structure
	Identfier	Alpha helix %	Extended strand %	β-Beta turn %	Random coil %
AhSUC1	AH05G37290.1	0.4729	0.1663	0.0361	0.3246
AhSUC2	AH05G37300.1	0.4416	0.1673	0.0447	0.3463
AhSUC3	AH05G37310.1	0.4733	0.1485	0.0376	0.3406
AhSUC4	AH07G21450.1	0.4375	0.1465	0.0371	0.3789
AhSUC5	AH08G13850.1	0.4444	0.1598	0.039	0.3567
AhSUC6	AH09G33530.1	0.4388	0.1631	0.035	0.3631
AhSUC7	AH09G33540.1	0.4453	0.166	0.0469	0.3418
AhSUC8	AH09G33550.1	0.4779	0.1228	0.0345	0.3647
AhSUC9	AH17G15810.1	0.4375	0.1465	0.0371	0.3789
AhSUC10	AH19G00570.1	0.4772	0.1564	0.0337	0.3327
AhSUC11	AH19G00580.1	0.4553	0.1576	0.0389	0.3482
AhSUC12	AH19G00590.1	0.4515	0.1604	0.0297	0.3584
AhSUC13	AH19G33930.1	0.453	0.1382	0.0403	0.3685
AhSUC14	AH19G33940.1	0.4395	0.1758	0.041	0.3438
AhSUC15	AH19G33970.1	0.4291	0.1592	0.0388	0.3728
AhSUC16	AH00G03340.1	0.4375	0.1602	0.0449	0.3574

## Sheet: Table S3
Table S3 Homologous gene pairs and Ka/Ks ratios among AhSUC genes
Gene_1	Rename	Gene_2	Rename	Ka	Ks	Ka_Ks	EffectiveLen	AverageS-sites	AverageN-sites	cN	cS	pN	pS
AH05G37290.1	AhSUC1	AH19G00570.1	AhSUC10	0.008919	0.152688	0.058416	1497	369.166667	1127.833333	10	51	0.008867	0.138149
AH07G21450.1	AhSUC4	AH17G15810.1	AhSUC9	0	0.010080	0	1536	399.5	1136.5	0	4	0	0.010013
AH08G13850.1	AhSUC5	AH00G03340.1	AhSUC16	0.0175382	0.487382	0.035985	1536	382.25	1153.75	20	137	0.017335	0.358404
AH09G33530.1	AhSUC8	AH19G33930.1	AhSUC13	0.239925	1.364714	0.175806	1482	382.166667	1099.833333	225.833333	240.166667	0.205334	0.628434
